# Supplementary material for: Enhanced Fenton Degradation of Tetracycline over Cerium-Doped MIL88-A/g-C3N4: Catalytic Performance and Mechanism
Source: Nanomaterials (Basel). 2024 Jul 30;14(15):1282. doi: 10.3390/nano14151282 (PMC11313986; doi:10.3390/nano14151282)
Supplement: Supplementary file 1 [file nanomaterials-14-01282-s001.zip]

Archive with 1 entries (1 files):
- nanomaterials-3098153-supplementary.pdf
